# Supplementary material for: Polylactide Films with the Addition of Olive Leaf Extract—Physico-Chemical Characterization
Source: Materials (Basel). 2021 Dec 11;14(24):7623. doi: 10.3390/ma14247623 (PMC8706180; doi:10.3390/ma14247623)
Supplement: Supplementary file 1 [file materials-14-07623-s001.zip]

Archive with 1 entries (1 files):
- materials-1496536-supplementary.pdf
